# Supplementary material for: Different Expression of Thyroid-Specific Proteins in Thyroid Cancer Cells between 2-Dimensional (2D) and 3-Dimensional (3D) Culture Environment
Source: Cells. 2022 Nov 10;11(22):3559. doi: 10.3390/cells11223559 (PMC9688357; doi:10.3390/cells11223559)
Supplement: Supplementary file 1 [file cells-11-03559-s001.zip]

Archive with 2 entries (2 files):
- cells-1955279-supplementary/[Final] Scheme.pdf
- cells-1955279-supplementary/[Final] Supplementary Data_3D culture.pdf
